# Supplementary material for: OprF Impacts Pseudomonas aeruginosa Biofilm Matrix eDNA Levels in a Nutrient-Dependent Manner
Source: J Bacteriol. 2023 Jun 13;205(7):e00080-23. doi: 10.1128/jb.00080-23 (PMC10367591; doi:10.1128/jb.00080-23)
Supplement: Supplemental file 2 — Table S7. Download jb.00080-23-s0002.xlsx, XLSX file, 0.06 MB [file jb.00080-23-s0002.xlsx]

## Sheet: Fig 1A
Non-normalized static biofilm crystal violet absorbance A550
TSB Aver							LB Aver
	Bio Rep 1	Bio Rep 2	Bio Rep 3	Aver of aver				Bio Rep 1	Bio Rep 2	Bio Rep 3	Aver of aver
PAO1	0.198417	0.191667	0.184167	0.191417			PAO1	0.269467	0.307567	0.35	0.309011
∆pslD	0.0180833	0.0065	0.0213333	0.0153056			∆pslD	0.00733333	0.00183333	0.0025	0.00388889
∆oprF	0.0924167	0.0741667	0.0873333	0.0846389			∆oprF	0.397667	0.347833	0.258167	0.334556
∆oprF+oprF	0.104417	0.114	0.123167	0.113861			∆oprF+oprF	0.416333	0.296333	0.299833	0.3375
∆oprF+oprF+ara	0.14975	0.166667	0.144333	0.153583			∆oprF+oprF+ara	0.327833	0.307	0.221167	0.285333

## Sheet: Fig 1B
Non-normalized static biofilm crystal violet absorbance A550
Original recipe TSB aver
	Bio Rep 1	Bio Rep 2	Bio Rep 3	Aver of aver
PAO1	0.198417	0.191667	0.184167	0.191417
∆pslD	0.0180833	0.0065	0.0213333	0.0153056
∆oprF	0.0924167	0.0741667	0.0873333	0.0846389
∆oprF+oprF	0.104417	0.114	0.123167	0.113861
∆oprF+oprF+ara	0.14975	0.166667	0.144333	0.153583
NaCl variants
Original recipe TSB aver
	Bio Rep 1	Bio Rep 2	Bio Rep 3	Aver of aver
PAO1	0.214033	0.221917	0.229083	0.221678
∆pslD	0.0272	0.0110833	0.01655	0.0182778
∆oprF	0.0984	0.07575	0.09795	0.0907
∆oprF+oprF	0.131367	0.09625	0.136917	0.121511
∆oprF+oprF+ara	0.1872	0.175083	0.189583	0.183956
TSB 10 g/L NaCl aver
	Bio Rep 1	Bio Rep 2	Bio Rep 3	Aver of aver
PAO1	0.279833	0.241	0.245697	0.25551
∆pslD	0.0132	0.0118333	0.013697	0.0129101
∆oprF	0.253	0.273333	0.197197	0.241177
∆oprF+oprF	0.240333	0.304667	0.230697	0.258566
∆oprF+oprF+ara	0.180833	0.1805	0.183364	0.181566
Glucose variants
Original recipe TSB aver
	Bio Rep 1	Bio Rep 2	Bio Rep 3	Aver of aver
PAO1	0.199167	0.214333	0.188917	0.200806
∆pslD	0.00333333	0.014	0.0163167	0.0112167
∆oprF	0.0603333	0.0943333	0.0639167	0.0728611
∆oprF+oprF	0.0968333	0.127833	0.09775	0.107472
∆oprF+oprF+ara	0.1495	0.1605	0.144917	0.151639
TSB no glucose aver
	Bio Rep 1	Bio Rep 2	Bio Rep 3	Aver of aver
PAO1	0.23	0.246333	0.222	0.232778
∆pslD	0.0133333	0.0168333	0.0159	0.0153556
∆oprF	0.157333	0.227567	0.2225	0.202467
∆oprF+oprF	0.138833	0.234833	0.2113	0.194989
∆oprF+oprF+ara	0.1385	0.188667	0.175333	0.1675
K2HPO4 variants
Original recipe TSB aver
	Bio Rep 1	Bio Rep 2	Bio Rep 3	Aver of aver
PAO1	0.22325	0.231917	0.181333	0.212167
∆pslD	0.02225	0.00675	0.0095	0.0128333
∆oprF	0.125417	0.0819167	0.0946667	0.100667
∆oprF+oprF	0.15925	0.134083	0.110833	0.134722
∆oprF+oprF+ara	0.17175	0.190583	0.163833	0.175389
TSB no K2HPO4 aver
	Bio Rep 1	Bio Rep 2	Bio Rep 3	Aver of aver
PAO1	0.227083	0.276417	0.212955	0.238818
∆pslD	0.00525	0.0120833	0.0222879	0.0132071
∆oprF	0.0724167	0.09525	0.116455	0.0947071
∆oprF+oprF	0.100083	0.136083	0.118288	0.118152
∆oprF+oprF+ara	0.149417	0.187917	0.148288	0.161874

## Sheet: Fig 1C
Non-normalized static biofilm crystal violet absorbance A550
Original recipe LB aver
	Bio Rep 1	Bio Rep 2	Bio Rep 3	Aver of aver
PAO1	0.269467	0.307567	0.35	0.309011
∆pslD	0.00733333	0.00183333	0.0025	0.00388889
∆oprF	0.397667	0.347833	0.258167	0.334556
∆oprF+oprF	0.416333	0.296333	0.299833	0.3375
∆oprF+oprF+ara	0.327833	0.307	0.221167	0.285333
NaCl variants
Original recipe LB aver
	Bio Rep 1	Bio Rep 2	Bio Rep 3	Aver of aver
PAO1	0.303667	0.270583	0.298083	0.290778
∆pslD	0.002	0.00475	0.00108333	0.00261111
∆oprF	0.225167	0.209817	0.270583	0.235189
∆oprF+oprF	0.263167	0.25025	0.250083	0.2545
∆oprF+oprF+ara	0.268167	0.221617	0.294083	0.261289
LB 5 g/L NaCl aver
	Bio Rep 1	Bio Rep 2	Bio Rep 3	Aver of aver
PAO1	0.380583	0.3828	0.361583	0.374989
∆pslD	0.00108333	0.0118333	0.00375	0.00555556
∆oprF	0.199683	0.167333	0.212417	0.193144
∆oprF+oprF	0.186917	0.2005	0.240083	0.209167
∆oprF+oprF+ara	0.250583	0.399	0.29245	0.314011
Glucose variants
Original recipe LB aver
	Bio Rep 1	Bio Rep 2	Bio Rep 3	Aver of aver
PAO1	0.248833	0.255	0.284833	0.262889
∆pslD	0.0015	0.00966667	0.00866667	0.00661111
∆oprF	0.185167	0.196167	0.317167	0.232833
∆oprF+oprF	0.243	0.233333	0.264333	0.246889
∆oprF+oprF+ara	0.17	0.245167	0.226167	0.213778
LB w/ glucose aver
	Bio Rep 1	Bio Rep 2	Bio Rep 3	Aver of aver
PAO1	0.2755	0.344083	0.405167	0.341583
∆pslD	-0.000666667	0.00208333	0.0005	0.000638889
∆oprF	0.169733	0.13025	0.318967	0.206317
∆oprF+oprF	0.224333	0.226417	0.433967	0.294906
∆oprF+oprF+ara	0.194333	0.21625	0.260833	0.223806
K2HPO4 variants
Original recipe LB aver
	Bio Rep 1	Bio Rep 2	Bio Rep 3	Aver of aver
PAO1	0.255167	0.325667	0.28175	0.287528
∆pslD	0.0181667	0.0211667	0.01125	0.0168611
∆oprF	0.199667	0.304333	0.24425	0.249417
∆oprF+oprF	0.214333	0.317833	0.298583	0.276917
∆oprF+oprF+ara	0.207333	0.238833	0.250583	0.23225
LB w/ K2HPO4 aver
	Bio Rep 1	Bio Rep 2	Bio Rep 3	Aver of aver
PAO1	0.234	0.368167	0.401833	0.334667
∆pslD	0.00316667	0.0045	0.00883333	0.0055
∆oprF	0.1535	0.4168	0.283	0.284433
∆oprF+oprF	0.199667	0.506333	0.279667	0.328556
∆oprF+oprF+ara	0.225167	0.247	0.252167	0.241444

## Sheet: Fig 2
Non-normalized static biofilm crystal violet absorbance A550
1 hour
TSB Aver
	Bio Rep 1	Bio Rep 2	Bio Rep 3	Aver of aver
PAO1	0.03325	0.03425	0.0668333	0.0447778
∆pslD	-0.00108333	-0.00141667	-0.000166667	-0.000888889
∆oprF	0.03925	0.03125	0.0503333	0.0402778
∆oprF+oprF	0.0329167	0.0299167	0.0608333	0.0412222
∆oprF+oprF+ara	0.0343636	0.0400909	0.0651667	0.0465404
4 hour
TSB Aver
	Bio Rep 1	Bio Rep 2	Bio Rep 3	Aver of aver
PAO1	0.428	0.487292	0.198333	0.371208
∆pslD	-0.001	-4.16667e-05	0.003	0.000652778
∆oprF	0.346333	0.474292	0.134333	0.318319
∆oprF+oprF	0.486333	0.508292	0.163	0.385875
∆oprF+oprF+ara	0.604667	0.668792	0.2162	0.496553
8 hour
TSB Aver
	Bio Rep 1	Bio Rep 2	Bio Rep 3	Aver of aver
PAO1	0.449167	0.364378	0.372222	0.395256
∆pslD	0.00433333	0.00327778	-0.000944444	0.00222222
∆oprF	0.591267	0.494111	0.593456	0.559611
∆oprF+oprF	0.4975	0.454378	0.419222	0.457033
∆oprF+oprF+ara	0.381667	0.337111	0.372556	0.363778
16 hour
TSB Aver
	Bio Rep 1	Bio Rep 2	Bio Rep 3	Aver of aver
PAO1	0.135222	0.186222	0.134222	0.151889
∆pslD	0.000555556	0.00138889	0.00738889	0.00311111
∆oprF	0.130389	0.127389	0.126889	0.128222
∆oprF+oprF	0.129922	0.161722	0.142556	0.144733
∆oprF+oprF+ara	0.141889	0.165889	0.140889	0.149556
24 hour
TSB Aver
	Bio Rep 1	Bio Rep 2	Bio Rep 3	Aver of aver
PAO1	0.201289	0.2034	0.1745	0.193063
∆pslD	0.00268889	0.0104	0.0075	0.00686296
∆oprF	0.0668889	0.0906	0.09	0.0824963
∆oprF+oprF	0.101589	0.1194	0.137833	0.119607
∆oprF+oprF+ara	0.144689	0.1508	0.155	0.150163

## Sheet: Fig 3
Non-normalized static biofilm crystal violet absorbance A550
TSB
	Bio Rep 1	Bio Rep 2	Bio Rep 3	Aver of aver
PAO1	0.187431	0.230667	0.211111	0.209736
∆pslD	0.0267647	0.024	0.0234444	0.0247364
∆pqsA	0.183515	0.1515	0.185194	0.173403
∆pqsH	0.178265	0.1705	0.193194	0.180653
∆oprF	0.0975147	0.0695	0.110444	0.0924864
∆oprF∆pqsA	0.0915147	0.12025	0.0996944	0.10382
∆oprF∆pqsH	0.102015	0.11525	0.104111	0.107125

## Sheet: Fig S3
Non-normalized static biofilm crystal violet absorbance A550
TSB
	Bio Rep 1	Bio Rep 2	Bio Rep 3	Aver of aver
E2	0.106911	0.131333	0.119806	0.11935
E2 ∆oprF	0.00111111	0.00216667	0.00247222	0.00191667
MSH10	0.0534444	0.07	0.0458056	0.0564167
MSH10 ∆oprF	0.0231111	0.0286667	0.0253056	0.0256944
X24509	0.102944	0.1591	0.120172	0.127406
X24509 ∆oprF	0.0232778	0.0283333	0.0326389	0.0280833
TSB
	Bio Rep 1	Bio Rep 2	Bio Rep 3	Aver of aver
H103	0.413	0.336762	0.353905	0.367889
H636	0.0566667	0.0790952	0.0325714	0.0561111
LB
	Bio Rep 1	Bio Rep 2	Bio Rep 3	Aver of aver
H103	0.219333	0.220714	0.191762	0.210603
H636	0.261	0.268048	0.668762	0.39927

## Sheet: Fig S4
Non-normalized static biofilm crystal violet absorbance A550
Original recipe TSB aver							Original recipe LB aver
	Bio Rep 1	Bio Rep 2	Bio Rep 3	Aver of aver				Bio Rep 1	Bio Rep 2	Bio Rep 3	Aver of aver
PAO1	0.198417	0.191667	0.184167	0.191417			PAO1	0.269467	0.307567	0.35	0.309011
∆pslD	0.0180833	0.0065	0.0213333	0.0153056			∆pslD	0.00733333	0.00183333	0.0025	0.00388889
∆oprF	0.0924167	0.0741667	0.0873333	0.0846389			∆oprF	0.397667	0.347833	0.258167	0.334556
∆oprF+oprF	0.104417	0.114	0.123167	0.113861			∆oprF+oprF	0.416333	0.296333	0.299833	0.3375
∆oprF+oprF+ara	0.14975	0.166667	0.144333	0.153583			∆oprF+oprF+ara	0.327833	0.307	0.221167	0.285333
NaCl variants
Original recipe TSB aver							Original recipe LB aver
	Bio Rep 1	Bio Rep 2	Bio Rep 3	Aver of aver				Bio Rep 1	Bio Rep 2	Bio Rep 3	Aver of aver
PAO1	0.214033	0.221917	0.229083	0.221678			PAO1	0.303667	0.270583	0.298083	0.290778
∆pslD	0.0272	0.0110833	0.01655	0.0182778			∆pslD	0.002	0.00475	0.00108333	0.00261111
∆oprF	0.0984	0.07575	0.09795	0.0907			∆oprF	0.225167	0.209817	0.270583	0.235189
∆oprF+oprF	0.131367	0.09625	0.136917	0.121511			∆oprF+oprF	0.263167	0.25025	0.250083	0.2545
∆oprF+oprF+ara	0.1872	0.175083	0.189583	0.183956			∆oprF+oprF+ara	0.268167	0.221617	0.294083	0.261289
TSB 10 g/L NaCl aver							LB 5 g/L NaCl aver
	Bio Rep 1	Bio Rep 2	Bio Rep 3	Aver of aver				Bio Rep 1	Bio Rep 2	Bio Rep 3	Aver of aver
PAO1	0.279833	0.241	0.245697	0.25551			PAO1	0.380583	0.3828	0.361583	0.374989
∆pslD	0.0132	0.0118333	0.013697	0.0129101			∆pslD	0.00108333	0.0118333	0.00375	0.00555556
∆oprF	0.253	0.273333	0.197197	0.241177			∆oprF	0.199683	0.167333	0.212417	0.193144
∆oprF+oprF	0.240333	0.304667	0.230697	0.258566			∆oprF+oprF	0.186917	0.2005	0.240083	0.209167
∆oprF+oprF+ara	0.180833	0.1805	0.183364	0.181566			∆oprF+oprF+ara	0.250583	0.399	0.29245	0.314011
Glucose variants
Original recipe TSB aver							Original recipe LB aver
	Bio Rep 1	Bio Rep 2	Bio Rep 3	Aver of aver				Bio Rep 1	Bio Rep 2	Bio Rep 3	Aver of aver
PAO1	0.199167	0.214333	0.188917	0.200806			PAO1	0.248833	0.255	0.284833	0.262889
∆pslD	0.00333333	0.014	0.0163167	0.0112167			∆pslD	0.0015	0.00966667	0.00866667	0.00661111
∆oprF	0.0603333	0.0943333	0.0639167	0.0728611			∆oprF	0.185167	0.196167	0.317167	0.232833
∆oprF+oprF	0.0968333	0.127833	0.09775	0.107472			∆oprF+oprF	0.243	0.233333	0.264333	0.246889
∆oprF+oprF+ara	0.1495	0.1605	0.144917	0.151639			∆oprF+oprF+ara	0.17	0.245167	0.226167	0.213778
TSB no glucose aver							LB w/ glucose aver
	Bio Rep 1	Bio Rep 2	Bio Rep 3	Aver of aver				Bio Rep 1	Bio Rep 2	Bio Rep 3	Aver of aver
PAO1	0.23	0.246333	0.222	0.232778			PAO1	0.2755	0.344083	0.405167	0.341583
∆pslD	0.0133333	0.0168333	0.0159	0.0153556			∆pslD	-0.000666667	0.00208333	0.0005	0.000638889
∆oprF	0.157333	0.227567	0.2225	0.202467			∆oprF	0.169733	0.13025	0.318967	0.206317
∆oprF+oprF	0.138833	0.234833	0.2113	0.194989			∆oprF+oprF	0.224333	0.226417	0.433967	0.294906
∆oprF+oprF+ara	0.1385	0.188667	0.175333	0.1675			∆oprF+oprF+ara	0.194333	0.21625	0.260833	0.223806
K2HPO4 variants
Original recipe TSB aver							Original recipe LB aver
	Bio Rep 1	Bio Rep 2	Bio Rep 3	Aver of aver				Bio Rep 1	Bio Rep 2	Bio Rep 3	Aver of aver
PAO1	0.22325	0.231917	0.181333	0.212167			PAO1	0.255167	0.325667	0.28175	0.287528
∆pslD	0.02225	0.00675	0.0095	0.0128333			∆pslD	0.0181667	0.0211667	0.01125	0.0168611
∆oprF	0.125417	0.0819167	0.0946667	0.100667			∆oprF	0.199667	0.304333	0.24425	0.249417
∆oprF+oprF	0.15925	0.134083	0.110833	0.134722			∆oprF+oprF	0.214333	0.317833	0.298583	0.276917
∆oprF+oprF+ara	0.17175	0.190583	0.163833	0.175389			∆oprF+oprF+ara	0.207333	0.238833	0.250583	0.23225
TSB no K2HPO4 aver							LB w/ K2HPO4 aver
	Bio Rep 1	Bio Rep 2	Bio Rep 3	Aver of aver				Bio Rep 1	Bio Rep 2	Bio Rep 3	Aver of aver
PAO1	0.227083	0.276417	0.212955	0.238818			PAO1	0.234	0.368167	0.401833	0.334667
∆pslD	0.00525	0.0120833	0.0222879	0.0132071			∆pslD	0.00316667	0.0045	0.00883333	0.0055
∆oprF	0.0724167	0.09525	0.116455	0.0947071			∆oprF	0.1535	0.4168	0.283	0.284433
∆oprF+oprF	0.100083	0.136083	0.118288	0.118152			∆oprF+oprF	0.199667	0.506333	0.279667	0.328556
∆oprF+oprF+ara	0.149417	0.187917	0.148288	0.161874			∆oprF+oprF+ara	0.225167	0.247	0.252167	0.241444
